# Supplementary material for: Pregnancy Outcomes in Women with Biventricular Circulation and a Systemic Right Ventricle: A Systematic Review
Source: J Clin Med. 2024 Nov 29;13(23):7281. doi: 10.3390/jcm13237281 (PMC11642114; doi:10.3390/jcm13237281)
Supplement: Supplementary file 1 [file jcm-13-07281-s001.zip]

Archive with 1 entries (1 files):
- jcm-3311134-supplementary.pdf
